# Supplementary material for: The Impact of Climate on the Spread of Rice to North-Eastern China: A New Look at the Data from Shandong Province
Source: PLoS One. 2015 Jun 30;10(6):e0130430. doi: 10.1371/journal.pone.0130430 (PMC4488397; doi:10.1371/journal.pone.0130430)
Supplement: S1 File — GHCN_PREPPER.R. This script downloads daily climate records from the Global Historical Climate Network, aggregates those data into an estimate of annual GDD, and interpolates these estimates across a high-resolution raster of a defined area. (R) [file pone.0130430.s001.R]

## GHCN_PREPPER.R
## A script in support of d'Alpoim Guedes, Manning, and Bocinsky.
## This script downloads daily climate records from the Global Historical Climate Database,
## aggregates those data into an estimate of annual GDD, and 
## interpolates these estimates across a high-resolution raster of a defined area.


# Set the working directory to the location of this R scripts
setwd("~/Dropbox/Weather\ data/NEW/R/")

SRTM.dir <- "/Volumes/DATA/SRTM"

# Install the devtools package
# install.packages("devtools")

# Download the FedData package, and load it.
devtools::install_github("bocinsky/FedData")
library(FedData)
pkgTest("maps")
pkgTest("fields")
pkgTest("minpack.lm")
pkgTest("Hmisc")
pkgTest("zoo")
pkgTest("abind")
pkgTest("plyr")
pkgTest("geomapdata")
pkgTest("spatstat")
pkgTest("mgcv")
pkgTest("plotrix")
pkgTest("R.oo")

# Load all functions
all.functions <- lapply(list.files("./src",full.names=T),source)

# Set the calibration period
calibration.years <- 1961:1990

# Create a polygon for GHCN extraction
GHCN.poly <- polygonFromExtent(extent(65,150,5,55), proj4string="+proj=longlat")

## GHCN DATA ##
# These are the GHCN stations that will be used to calibrate the interpolation model.
GHCN.data <- getGHCNDaily(template=GHCN.poly, label="Asia_GHCN", elements=c("tmin","tmax"), raw.dir="/Volumes/DATA/GHCN/", standardize=T)
# saveRDS(GHCN.data,file='./ghcn_data_all.Rds')
GHCN.data <- readRDS('./ghcn_data_all.Rds')

GHCN.stations <- GHCN.data[[1]]
GHCN.data <- GHCN.data[[2]]
GHCN.stations <- GHCN.stations[!duplicated(GHCN.stations$ID),]
GHCN.data <- GHCN.data[as.character(GHCN.stations$ID)]

# Some stations have the same "location", but not the same data. Remove these points.
nonduplicates <- !duplicated(coordinates(GHCN.stations)) * !duplicated(coordinates(GHCN.stations),fromLast=T)
GHCN.stations <- GHCN.stations[nonduplicates,]
GHCN.data <- GHCN.data[nonduplicates]

# Get run length encoding of missing data
all.rles <- do.call(c,lapply(GHCN.data,function(test){
  tryCatch(getMissingRLE(test),error=function(e) NULL)
}))

# Calculate the cutoff length of data gaps.
# Years with gaps longer than "cutoff" will be dropped
cutoff <- calcGapCutoff(rleVector=all.rles, pLevel=0.95)

## Clean the GHCN data
# GHCN.data.clean <- lapply(GHCN.data,function(station.data){ghcnCleaner(data.list=station.data, min.years=10, year.range=calibration.years, na.cutoff=cutoff)})
# names(GHCN.data.clean) <- names(GHCN.data)
# GHCN.data.clean <- GHCN.data.clean[!sapply(GHCN.data.clean, is.null)]
# saveRDS(GHCN.data.clean,"GHCN.data.clean.Rds")
GHCN.data.clean <- readRDS("GHCN.data.clean.Rds")

# Keep only the clean stations
GHCN.stations <- GHCN.stations[GHCN.stations$ID %in% names(GHCN.data.clean),]

# Get the station elevations
GHCN.stations <- srtmExtractor(locations=GHCN.stations, SRTM.dir="/Volumes/DATA/SRTM/")

# Get all stations averages over the calibration period
GHCN.data.averages <- lapply(GHCN.data.clean, function(station){
  return(lapply(station,calcRunningDailyMeanSD))
})

# Create a final dataset for use anywhere in Asia!
GHCN.data.final <- list(GHCN.stations,GHCN.data.averages)
saveRDS(GHCN.data.final,file='./ghcn_data_final.Rds')


### An example of running daily mean standardization of GDD
# Weather data from Qingdao, China:CHM00054857
test <- calcRunningDailyMeanSD(GHCN.data.clean[['CHM00054857']][['tmin']],plot=T)
test <- calcRunningDailyMeanSD(GHCN.data.clean[['CHM00054857']][['tmax']],plot=T) 
# GDD plot
qingdao <- GHCN.data.clean[['CHM00054857']]

# Unwrap data and convert to POSIX Day of Year (DoY)
daily.data.unwrap.tmin <- data.frame(DOY=as.numeric(strftime(as.POSIXlt(paste(rep(qingdao[['tmin']]$YEAR,each=31),rep(qingdao[['tmin']]$MONTH,each=31),rep(1:31,times=nrow(qingdao[['tmin']])), sep='.'), format="%Y.%m.%d"), format = "%j")), DATA=as.numeric(t(qingdao[['tmin']][,-1:-2])) )
daily.data.unwrap.tmin <- daily.data.unwrap.tmin[!is.na(daily.data.unwrap.tmin$DATA) & !is.na(daily.data.unwrap.tmin$DOY),]

daily.data.unwrap.tmax <- data.frame(DOY=as.numeric(strftime(as.POSIXlt(paste(rep(qingdao[['tmax']]$YEAR,each=31),rep(qingdao[['tmax']]$MONTH,each=31),rep(1:31,times=nrow(qingdao[['tmax']])), sep='.'), format="%Y.%m.%d"), format = "%j")), DATA=as.numeric(t(qingdao[['tmax']][,-1:-2])) )
daily.data.unwrap.tmax <- daily.data.unwrap.tmax[!is.na(daily.data.unwrap.tmax$DATA) & !is.na(daily.data.unwrap.tmax$DOY),]

daily.data.unwrap <- calcGDD((daily.data.unwrap.tmin$DATA/10), (daily.data.unwrap.tmax$DATA/10), t.base=10)
daily.data.unwrap <- data.frame(DOY=daily.data.unwrap.tmin$DOY, DATA=daily.data.unwrap)

# fit a generalized additive model to data as smooth, periodic function of DoY
mean.model <- gam(DATA ~ s(DOY, bs='cc'), data=daily.data.unwrap)

# generate predictions from our DoY model
mean.predictions <- predict(mean.model, data.frame(DOY = 1:366))
mean.predictions[mean.predictions<0] <- 0

# sum(mean.predictions)-sum(sd.predictions)


# Get the standard deviation of the residuals for each day
daily.data.unwrap$RES <- residuals(mean.model)
residual.sds <- aggregate(daily.data.unwrap$RES,by=list(daily.data.unwrap$DOY),sd)
names(residual.sds) <- c("DOY","SD")
sd.model <- gam(SD ~ s(DOY, bs='cc'), data=residual.sds)
sd.predictions <- predict(sd.model, data.frame(DOY = 1:366))


polar.plot(lengths=daily.data.unwrap$DATA, polar.pos=(daily.data.unwrap$DOY)*360/365, labels=c("Jan","Feb","Mar","Apr","May","Jun","Jul","Aug","Sep","Oct","Nov", "Dec"), label.pos=c(0,32,60,92,122,153,184,214,245,275,306,336)*360/365, rp.type='s', clockwise=TRUE, start=1, radial.lim=range(daily.data.unwrap$DATA), cex=0.1)
polar.plot(lengths=as.numeric(mean.predictions), polar.pos=as.numeric(names(mean.predictions))*360/366, rp.type='p', clockwise=TRUE, start=0, radial.lim=range(daily.data.unwrap$DATA), lwd=3, line.col='dodgerblue', add=TRUE)
polar.plot(lengths=as.numeric(mean.predictions)+as.numeric(sd.predictions), polar.pos=as.numeric(names(mean.predictions))*360/366, rp.type='p', clockwise=TRUE, start=0, add=TRUE, lty=1, radial.lim=range(daily.data.unwrap$DATA), line.col='red', lwd=2)
polar.plot(lengths=as.numeric(mean.predictions)-as.numeric(sd.predictions), polar.pos=as.numeric(names(mean.predictions))*360/366, rp.type='p', clockwise=TRUE, start=0, add=TRUE, lty=1, radial.lim=range(daily.data.unwrap$DATA), line.col='red', lwd=2)
#     polar.plot(lengths=rep(mean(as.numeric(mean.predictions)),366), polar.pos=as.numeric(names(mean.predictions))*360/366, rp.type='p', clockwise=TRUE, start=0, radial.lim=range(daily.data.unwrap$DATA), lwd=2, line.col='dodgerblue', add=TRUE)
