# Supplementary material for: The Impact of Climate on the Spread of Rice to North-Eastern China: A New Look at the Data from Shandong Province
Source: PLoS One. 2015 Jun 30;10(6):e0130430. doi: 10.1371/journal.pone.0130430 (PMC4488397; doi:10.1371/journal.pone.0130430)
Supplement: S2 File — SHANDONG.R. This script creates the figures used in text. (R) [file pone.0130430.s002.R]

setwd("~/Dropbox/WeatherData/SHANDONG/R/")

# Download the FedData package, and load it.
devtools::install_github("bocinsky/FedData")
devtools::install_github("bocinsky/PaleoCAR")
library(FedData)
library(PaleoCAR)
pkgTest("raster")
pkgTest("png")
pkgTest("RColorBrewer")
pkgTest("fields")
pkgTest("gdata")

# Load all functions
all.functions <- lapply(list.files("./src",full.names=T),source)

# Force Raster to load large rasters into memory
rasterOptions(chunksize=2e+08,maxmemory=2e+09)

# Read the site locations for analysis
ShandongSites<- read.xls('../Shandongsites.xlsx')

# Read in the ETOPO1 raster
ETOPO1.rast <- raster("/Volumes/DATA/ETOPO/ETOPO1_Bed_g_geotiff.tif")
GHCN.poly <- polygonFromExtent(extent(112,124,33,40),proj4string="+proj=longlat +datum=WGS84")
ETOPO1.rast <- raster::crop(ETOPO1.rast,GHCN.poly)
projection(ETOPO1.rast) <- "+proj=longlat +datum=WGS84"

# Read in a map of world oceans, and mask the raster
oceans <- readOGR("/Volumes/DATA/NATURAL_EARTH/ne_10m_ocean","ne_10m_ocean")
oceanLines <- as(oceans, "SpatialLines")
oceanLines <- raster::crop(oceanLines,spTransform(GHCN.poly, CRS(projection(oceanLines))))

# Calculate a hillshade of the raster, for plotting
slope <- terrain(ETOPO1.rast, opt='slope')
aspect <- terrain(ETOPO1.rast, opt='aspect')
ETOPO1.hill <- hillShade(slope, aspect, 40, 230)

ETOPO1.hill <- raster::mask(ETOPO1.hill,oceans,inverse=T)
ETOPO1.rast <- raster::mask(ETOPO1.rast,oceans,inverse=T)

# Extract the raster coordinates
ETOPO1.rast.coords <- coordinates(ETOPO1.rast)
ETOPO1.rast.values <- ETOPO1.rast[]

# Make a blank raster, for prediction
ETOPO1.rast <- setValues(ETOPO1.rast,NA)


# Clear unused memory
gc(); gc()

# Read in the cleaned, averaged GHCN data for all stations (including their locations)
GHCN.data.final <- readRDS('./ghcn_data_final.Rds')

# Split the list into location and climate information
GHCN.stations <- GHCN.data.final[[1]]
GHCN.data <- GHCN.data.final[[2]]


### Base 10 
# We are going to perturb temperatures from -2 to +2 degrees, 
# in 0.5 degree increments, then calculate annual GDD
GHCN.GDD.base10.incremented <- lapply(seq(-2,2,0.5),function(change){
  GHCN.GDDs <- lapply(GHCN.data,function(station){
    return(sum(calcGDD((station$tmin[,'MEAN']/10)+change, (station$tmax[,'MEAN']/10)+change, t.base=10)))
  })
  return(GHCN.GDDs)
})
names(GHCN.GDD.base10.incremented) <- seq(-2,2,0.5)

# Cokrige each perturbation
GHCN.GDD.base10.incremented.kriges <- lapply(GHCN.GDD.base10.incremented, function(GHCN.annual.GDDs){
  fit <- mKrig(coordinates(GHCN.stations),unlist(GHCN.annual.GDDs),
               Z=GHCN.stations$elevation,
               Covariance="Exponential", Distance="rdist.earth")
  return(fit)
})

# Predict GDD for each Krige model across the ETOPO1 Shandong data
GHCN.GDD.base10.predictions <- lapply(GHCN.GDD.base10.incremented.kriges,function(krige){
  ETOPO1.prediction <- predict.mKrig(krige,ETOPO1.rast.coords, Z=ETOPO1.rast.values)
  ETOPO1.prediction <- as.integer(ETOPO1.prediction)
  prediction.rast <- setValues(ETOPO1.rast,ETOPO1.prediction)
  gc();gc()
  return(prediction.rast)
})

# Write all of the rasters
lapply(names(GHCN.GDD.base10.predictions), function(rast){
  writeRaster(GHCN.GDD.base10.predictions[[rast]],paste("./OUTPUT/GDD_base10_modulated_kriges_rast_",rast,".tif", sep=''), datatype="INT2U", options=c("COMPRESS=DEFLATE", "ZLEVEL=9", "INTERLEAVE=BAND"), overwrite=T, setStatistics=FALSE)
})


### Base 0 
# We are going to perturb temperatures from -2 to +2 degrees, 
# in 0.5 degree increments, then calculate annual GDD
GHCN.GDD.base0.incremented <- lapply(seq(-2,2,0.5),function(change){
  GHCN.GDDs <- lapply(GHCN.data,function(station){
    return(sum(calcGDD((station$tmin[,'MEAN']/10)+change, (station$tmax[,'MEAN']/10)+change, t.base=0)))
  })
  return(GHCN.GDDs)
})
names(GHCN.GDD.base0.incremented) <- seq(-2,2,0.5)

# Cokrige each perturbation
GHCN.GDD.base0.incremented.kriges <- lapply(GHCN.GDD.base0.incremented, function(GHCN.annual.GDDs){
  fit <- mKrig(coordinates(GHCN.stations),unlist(GHCN.annual.GDDs),
               Z=GHCN.stations$elevation,
               Covariance="Exponential", Distance="rdist.earth")
  return(fit)
})

# Predict GDD for each Krige model across the ETOPO1 Shandong data
GHCN.GDD.base0.predictions <- lapply(GHCN.GDD.base0.incremented.kriges,function(krige){
  ETOPO1.prediction <- predict.mKrig(krige,ETOPO1.rast.coords, Z=ETOPO1.rast.values)
  ETOPO1.prediction <- as.integer(ETOPO1.prediction)
  prediction.rast <- setValues(ETOPO1.rast,ETOPO1.prediction)
  gc();gc()
  return(prediction.rast)
})

# Write all of the rasters
lapply(names(GHCN.GDD.base0.predictions), function(rast){
  writeRaster(GHCN.GDD.base0.predictions[[rast]],paste("./OUTPUT/GDD_base0_modulated_kriges_rast_",rast,".tif", sep=''), datatype="INT2U", options=c("COMPRESS=DEFLATE", "ZLEVEL=9", "INTERLEAVE=BAND"), overwrite=T, setStatistics=FALSE)
})


## Predictions done! Let's play with some graphs.
all.files <- list.files("./OUTPUT/", full.names=T)
all.files <- all.files[grepl(".tif",all.files)]
all.predictions <- lapply(all.files,raster)

base10.predictions <- all.predictions[grepl("GDD_base10_modulated",all.files)]
base0.predictions <- all.predictions[grepl("GDD_base0_modulated",all.files)]

names(base10.predictions) <- sapply(base10.predictions,function(rast){as.character(rast@file@name)})
names(base10.predictions) <- gsub("/Users/Bocinsky/Dropbox/weatherdata/SHANDONG/R/OUTPUT/GDD_base10_modulated_kriges_rast_","",names(base10.predictions))
names(base10.predictions) <- gsub(".tif","",names(base10.predictions))
base10.predictions <- base10.predictions[order(as.numeric(names(base10.predictions)))]

names(base0.predictions) <- sapply(base0.predictions,function(rast){as.character(rast@file@name)})
names(base0.predictions) <- gsub("/Users/Bocinsky/Dropbox/weatherdata/SHANDONG/R/OUTPUT/GDD_base0_modulated_kriges_rast_","",names(base0.predictions))
names(base0.predictions) <- gsub(".tif","",names(base0.predictions))
base0.predictions <- base0.predictions[order(as.numeric(names(base0.predictions)))]

plotter.sites <- function(type){
  segments(x0=ShandongSites$Long[1], y0=ShandongSites$Lat[1], x1=ShandongSites$Long[1]+0.4, y1=ShandongSites$Lat[1]-0.1, lwd=0.5)
  segments(x0=ShandongSites$Long[2], y0=ShandongSites$Lat[2], x1=ShandongSites$Long[2]-0.2, y1=ShandongSites$Lat[2]-0.2, lwd=0.5)
  segments(x0=ShandongSites$Long[3], y0=ShandongSites$Lat[3], x1=ShandongSites$Long[3]+0.2, y1=ShandongSites$Lat[3]-0.2, lwd=0.5)
  segments(x0=ShandongSites$Long[5], y0=ShandongSites$Lat[5], x1=ShandongSites$Long[5]+0.3, y1=ShandongSites$Lat[5]-0.3, lwd=0.5)
  segments(x0=ShandongSites$Long[7], y0=ShandongSites$Lat[7], x1=ShandongSites$Long[7]+0.5, y1=ShandongSites$Lat[7]-0.1, lwd=0.5)
  segments(x0=ShandongSites$Long[14], y0=ShandongSites$Lat[14], x1=ShandongSites$Long[14]-0.4, y1=ShandongSites$Lat[14]+0.4, lwd=0.5)
  segments(x0=ShandongSites$Long[15], y0=ShandongSites$Lat[15], x1=ShandongSites$Long[15]-0.6, y1=ShandongSites$Lat[15]+0.1, lwd=0.5)
  segments(x0=ShandongSites$Long[16], y0=ShandongSites$Lat[16], x1=ShandongSites$Long[16]-0.4, y1=ShandongSites$Lat[16]-0.2, lwd=0.5)
  segments(x0=ShandongSites$Long[17], y0=ShandongSites$Lat[17], x1=ShandongSites$Long[17]+0.2, y1=ShandongSites$Lat[17]-0.4, lwd=0.5)
  segments(x0=ShandongSites$Long[18], y0=ShandongSites$Lat[18], x1=ShandongSites$Long[18]-0.3, y1=ShandongSites$Lat[18]+0.1, lwd=0.5)
  segments(x0=ShandongSites$Long[19], y0=ShandongSites$Lat[19], x1=ShandongSites$Long[19]+0.1, y1=ShandongSites$Lat[19]-0.2, lwd=0.5)
  segments(x0=ShandongSites$Long[20], y0=ShandongSites$Lat[20], x1=ShandongSites$Long[20]-0.3, y1=ShandongSites$Lat[20]-0.4, lwd=0.5)
  segments(x0=ShandongSites$Long[22], y0=ShandongSites$Lat[22], x1=ShandongSites$Long[22]-0.1, y1=ShandongSites$Lat[22]-0.2, lwd=0.5)
  segments(x0=ShandongSites$Long[23], y0=ShandongSites$Lat[23], x1=ShandongSites$Long[23]-0.3, y1=ShandongSites$Lat[23]-0.1, lwd=0.5)
  segments(x0=ShandongSites$Long[24], y0=ShandongSites$Lat[24], x1=ShandongSites$Long[24]-0.1, y1=ShandongSites$Lat[24]+0.2, lwd=0.5)
  segments(x0=ShandongSites$Long[25], y0=ShandongSites$Lat[25], x1=ShandongSites$Long[25]+0.2, y1=ShandongSites$Lat[25]-0.2, lwd=0.5)
  segments(x0=ShandongSites$Long[26], y0=ShandongSites$Lat[26], x1=ShandongSites$Long[26]+0.2, y1=ShandongSites$Lat[26]+0.2, lwd=0.5)
  segments(x0=ShandongSites$Long[27], y0=ShandongSites$Lat[27], x1=ShandongSites$Long[27]+0.2, y1=ShandongSites$Lat[27]-0.1, lwd=0.5)
  segments(x0=ShandongSites$Long[28], y0=ShandongSites$Lat[28], x1=ShandongSites$Long[28]-0.2, y1=ShandongSites$Lat[28]+0.1, lwd=0.5)
  segments(x0=ShandongSites$Long[29], y0=ShandongSites$Lat[29], x1=ShandongSites$Long[29]-0.2, y1=ShandongSites$Lat[29]+0.1, lwd=0.5)
  segments(x0=ShandongSites$Long[30], y0=ShandongSites$Lat[30], x1=ShandongSites$Long[30]-0.2, y1=ShandongSites$Lat[30]-0.1, lwd=0.5)
  
  if(type=="numbers"){
    text(x=ShandongSites$Long[1]+0.4,y=ShandongSites$Lat[1]-0.1,labels=as.character(ShandongSites$Number)[1], cex=legend.cex*0.75, adj=c(-0.1,0.5))
    text(x=ShandongSites$Long[2]-0.2,y=ShandongSites$Lat[2]-0.2,labels=as.character(ShandongSites$Number)[2], cex=legend.cex*0.75, adj=c(1.1,0.5))
    text(x=ShandongSites$Long[3]+0.2,y=ShandongSites$Lat[3]-0.2,labels=as.character(ShandongSites$Number)[3], cex=legend.cex*0.75, adj=c(-0.1,0.5))
    text(x=ShandongSites$Long[4],y=ShandongSites$Lat[4],labels=as.character(ShandongSites$Number)[4], cex=legend.cex*0.75)
    text(x=ShandongSites$Long[5]+0.3,y=ShandongSites$Lat[5]-0.3,labels=as.character(ShandongSites$Number)[5], cex=legend.cex*0.75, adj=c(-0.1,0.5))
    text(x=ShandongSites$Long[6],y=ShandongSites$Lat[6],labels=as.character(ShandongSites$Number)[6], cex=legend.cex*0.75)
    text(x=ShandongSites$Long[7]+0.5,y=ShandongSites$Lat[7]-0.1,labels=as.character(ShandongSites$Number)[7], cex=legend.cex*0.75, adj=c(-0.1,0.5))
    text(x=ShandongSites$Long[8],y=ShandongSites$Lat[8],labels=as.character(ShandongSites$Number)[8], cex=legend.cex*0.75)
    text(x=ShandongSites$Long[9:13],y=ShandongSites$Lat[9:13],labels=as.character(ShandongSites$Number)[9:13], cex=legend.cex*0.75)
    text(x=ShandongSites$Long[14]-0.4,y=ShandongSites$Lat[14]+0.4,labels=as.character(ShandongSites$Number)[14], cex=legend.cex*0.75, adj=c(1.1,-0.1))
    text(x=ShandongSites$Long[15]-0.6,y=ShandongSites$Lat[15]+0.1,labels=as.character(ShandongSites$Number)[15], cex=legend.cex*0.75, adj=c(1.1,0.5))
    text(x=ShandongSites$Long[16]-0.4,y=ShandongSites$Lat[16]-0.2,labels=as.character(ShandongSites$Number)[16], cex=legend.cex*0.75, adj=c(1,1.1))
    text(x=ShandongSites$Long[17]+0.2,y=ShandongSites$Lat[17]-0.4,labels=as.character(ShandongSites$Number)[17], cex=legend.cex*0.75, adj=c(0.2,1.1))
    text(x=ShandongSites$Long[18]-0.3,y=ShandongSites$Lat[18]+0.1,labels=as.character(ShandongSites$Number)[18], cex=legend.cex*0.75, adj=c(1.1,-0.1))
    text(x=ShandongSites$Long[19]+0.1,y=ShandongSites$Lat[19]-0.2,labels=as.character(ShandongSites$Number)[19], cex=legend.cex*0.75, adj=c(0.5,1.1))
    text(x=ShandongSites$Long[20]-0.3,y=ShandongSites$Lat[20]-0.4,labels=as.character(ShandongSites$Number)[20], cex=legend.cex*0.75, adj=c(0.5,1.1))
    text(x=ShandongSites$Long[21]-0.0,y=ShandongSites$Lat[21]-0.0,labels=as.character(ShandongSites$Number)[21], cex=legend.cex*0.75, adj=c(0.5,0.5))
    text(x=ShandongSites$Long[22]-0.1,y=ShandongSites$Lat[22]-0.2,labels=as.character(ShandongSites$Number)[22], cex=legend.cex*0.75, adj=c(0.5,1.1))
    text(x=ShandongSites$Long[23]-0.3,y=ShandongSites$Lat[23]-0.1,labels=as.character(ShandongSites$Number)[23], cex=legend.cex*0.75, adj=c(1.1,0.5))
    text(x=ShandongSites$Long[24]-0.1,y=ShandongSites$Lat[24]+0.2,labels=as.character(ShandongSites$Number)[24], cex=legend.cex*0.75, adj=c(0.5,-0.1))
    text(x=ShandongSites$Long[25]+0.2,y=ShandongSites$Lat[25]-0.2,labels=as.character(ShandongSites$Number)[25], cex=legend.cex*0.75, adj=c(0.4,1.1))
    text(x=ShandongSites$Long[26]+0.2,y=ShandongSites$Lat[26]+0.2,labels=as.character(ShandongSites$Number)[26], cex=legend.cex*0.75, adj=c(0.4,-0.1))
    text(x=ShandongSites$Long[27]+0.2,y=ShandongSites$Lat[27]-0.1,labels=as.character(ShandongSites$Number)[27], cex=legend.cex*0.75, adj=c(0.4,1.1))
    text(x=ShandongSites$Long[28]-0.2,y=ShandongSites$Lat[28]+0.1,labels=as.character(ShandongSites$Number)[28], cex=legend.cex*0.75, adj=c(0.9,-0.1))
    text(x=ShandongSites$Long[29]-0.2,y=ShandongSites$Lat[29]+0.1,labels=as.character(ShandongSites$Number)[29], cex=legend.cex*0.75, adj=c(0.9,-0.1))
    text(x=ShandongSites$Long[30]-0.2,y=ShandongSites$Lat[30]-0.1,labels=as.character(ShandongSites$Number)[30], cex=legend.cex*0.75, adj=c(1.1,0.8))
  }else if(type=="symbols"){
    points(x=ShandongSites$Long[1]+0.4, y=ShandongSites$Lat[1]-0.1, pch=ShandongSites$Symbol[1], cex=legend.cex*0.75, col="white", bg="black", lwd=0.5)
    points(x=ShandongSites$Long[2]-0.2, y=ShandongSites$Lat[2]-0.2, pch=ShandongSites$Symbol[2], cex=legend.cex*0.75, col="white", bg="black", lwd=0.5)
    points(x=ShandongSites$Long[3]+0.2, y=ShandongSites$Lat[3]-0.2, pch=ShandongSites$Symbol[3], cex=legend.cex*0.75, col="white", bg="black", lwd=0.5)
    points(x=ShandongSites$Long[4]+0.0, y=ShandongSites$Lat[4]+0.0, pch=ShandongSites$Symbol[4], cex=legend.cex*0.75, col="white", bg="black", lwd=0.5)
    points(x=ShandongSites$Long[5]+0.3, y=ShandongSites$Lat[5]-0.3, pch=ShandongSites$Symbol[5], cex=legend.cex*0.75, col="white", bg="black", lwd=0.5)
    points(x=ShandongSites$Long[6]+0.0, y=ShandongSites$Lat[6]+0.0, pch=ShandongSites$Symbol[6], cex=legend.cex*0.75, col="white", bg="black", lwd=0.5)
    points(x=ShandongSites$Long[7]+0.5, y=ShandongSites$Lat[7]-0.1, pch=ShandongSites$Symbol[7], cex=legend.cex*0.75, col="white", bg="black", lwd=0.5)
    points(x=ShandongSites$Long[8]+0.0, y=ShandongSites$Lat[8]+0.0, pch=ShandongSites$Symbol[8], cex=legend.cex*0.75, col="white", bg="black", lwd=0.5)
    points(x=ShandongSites$Long[9:13],  y=ShandongSites$Lat[9:13],  pch=ShandongSites$Symbol[9:13], cex=legend.cex*0.75, col="white", bg="black", lwd=0.5)
    points(x=ShandongSites$Long[14]-0.4,y=ShandongSites$Lat[14]+0.4,pch=ShandongSites$Symbol[14], cex=legend.cex*0.75, col="white", bg="black", lwd=0.5)
    points(x=ShandongSites$Long[15]-0.6,y=ShandongSites$Lat[15]+0.1,pch=ShandongSites$Symbol[15], cex=legend.cex*0.75, col="white", bg="black", lwd=0.5)
    points(x=ShandongSites$Long[16]-0.4,y=ShandongSites$Lat[16]-0.2,pch=ShandongSites$Symbol[16], cex=legend.cex*0.75, col="white", bg="black", lwd=0.5)
    points(x=ShandongSites$Long[17]+0.2,y=ShandongSites$Lat[17]-0.4,pch=ShandongSites$Symbol[17], cex=legend.cex*0.75, col="white", bg="black", lwd=0.5)
    points(x=ShandongSites$Long[18]-0.3,y=ShandongSites$Lat[18]+0.1,pch=ShandongSites$Symbol[18], cex=legend.cex*0.75, col="white", bg="black", lwd=0.5)
    points(x=ShandongSites$Long[19]+0.1,y=ShandongSites$Lat[19]-0.2,pch=ShandongSites$Symbol[19], cex=legend.cex*0.75, col="white", bg="black", lwd=0.5)
    points(x=ShandongSites$Long[20]-0.3,y=ShandongSites$Lat[20]-0.4,pch=ShandongSites$Symbol[20], cex=legend.cex*0.75, col="white", bg="black", lwd=0.5)
    points(x=ShandongSites$Long[21]-0.0,y=ShandongSites$Lat[21]-0.0,pch=ShandongSites$Symbol[21], cex=legend.cex*0.75, col="white", bg="black", lwd=0.5)
    points(x=ShandongSites$Long[22]-0.1,y=ShandongSites$Lat[22]-0.2,pch=ShandongSites$Symbol[22], cex=legend.cex*0.75, col="white", bg="black", lwd=0.5)
    points(x=ShandongSites$Long[23]-0.3,y=ShandongSites$Lat[23]-0.1,pch=ShandongSites$Symbol[23], cex=legend.cex*0.75, col="white", bg="black", lwd=0.5)
    points(x=ShandongSites$Long[24]-0.1,y=ShandongSites$Lat[24]+0.2,pch=ShandongSites$Symbol[24], cex=legend.cex*0.75, col="white", bg="black", lwd=0.5)
    points(x=ShandongSites$Long[25]+0.2,y=ShandongSites$Lat[25]-0.2,pch=ShandongSites$Symbol[25], cex=legend.cex*0.75, col="white", bg="black", lwd=0.5)
    points(x=ShandongSites$Long[26]+0.2,y=ShandongSites$Lat[26]+0.2,pch=ShandongSites$Symbol[26], cex=legend.cex*0.75, col="white", bg="black", lwd=0.5)
    points(x=ShandongSites$Long[27]+0.2,y=ShandongSites$Lat[27]-0.1,pch=ShandongSites$Symbol[27], cex=legend.cex*0.75, col="white", bg="black", lwd=0.5)
    points(x=ShandongSites$Long[28]-0.2,y=ShandongSites$Lat[28]+0.1,pch=ShandongSites$Symbol[28], cex=legend.cex*0.75, col="white", bg="black", lwd=0.5)
    points(x=ShandongSites$Long[29]-0.2,y=ShandongSites$Lat[29]+0.1,pch=ShandongSites$Symbol[29], cex=legend.cex*0.75, col="white", bg="black", lwd=0.5)
    points(x=ShandongSites$Long[30]-0.2,y=ShandongSites$Lat[30]-0.1,pch=ShandongSites$Symbol[30], cex=legend.cex*0.75, col="white", bg="black", lwd=0.5)
    
  }
}

# This is a plotting function to automate things, so we don't have to
# copy and paste code
plotter.map <- function(rast, zlim, range.mid){
  
  rast[rast<=zlim[1]] <- zlim[1]
  rast[rast>=zlim[2]] <- zlim[2]
  
  colors.cool <- colorRampPalette(brewer.pal(11,"RdBu")[c(7:11)], bias=5)(range.mid[1]-zlim[1])
  colors.mid <- colorRampPalette(brewer.pal(11,"RdBu")[c(5:7)])(diff(range.mid))
  colors.warm <- colorRampPalette(rev(brewer.pal(11,"RdBu")[c(1:5)]), bias=5)(zlim[2]-range.mid[2])
  colors <- c(rev(colors.cool),rev(colors.mid), colors.warm)
  colors <- paste(colors,"CC",sep='')
  
  plot(1, type='n', xlab="", ylab="", xlim=c(extent(rast)@xmin,extent(rast)@xmax),ylim=c(extent(rast)@ymin,extent(rast)@ymax), xaxs="i", yaxs="i", axes=FALSE, main='')
  
  quartz(file='./temp.png', width=plot.width, height=plot.height, antialias=FALSE, bg="white", type='png', family="Gulim", pointsize=8, dpi=300)
  par(mai=c(0,0,0,0))
  plot(1, type='n', xlab="", ylab="", xlim=c(xmin(rast),xmax(rast)), ylim=c(ymin(rast),ymax(rast)), xaxs="i", yaxs="i", axes=FALSE, main='')
  plot(ETOPO1.hill, col=grey(30:100/100), useRaster=T, legend=FALSE,  xlab="", ylab="", axes=FALSE, main='', add=T)
  plot(rast, col=colors, zlim=zlim, useRaster=T, legend=FALSE,  xlab="", ylab="", axes=FALSE, main='', add=T)
  dev.off()
  img <- readPNG('./temp.png')
  system("rm ./temp.png")
  
  rasterImage(img, xmin(rast), ymin(rast), xmax(rast), ymax(rast), interpolate=F)
  
  par(ljoin=0)
  contour(rast, levels=range.mid, drawlabels=F, method='flattest', cex=0.5, add=T, ljoin=0)
  plot(oceanLines, add=T, ljoin=0)
  
  plotter.sites("symbols")
#   points(ShandongSites$Long,ShandongSites$Lat,pch=ShandongSites$Symbol,cex=symbol.cex.factor*ShandongSites$Size, col="white", bg="black", lwd=0.5)
  
  inch <- (extent(rast)@xmax-extent(rast)@xmin)/(fig.width-par('mai')[2]-par('mai')[4])
  scalebar.new(d=100, cex=legend.cex*0.75, font=2, side='left',lab.side='left', height=0.025*inch, label="100 km", line.offset=c(0,0), xy=c(xmax(rast),ymin(rast)), lwd=1, lend=1, col='black', xpd=T)
  
}

# This is a plotting function to automate things, so we don't have to
# copy and paste code
plotter.legend <- function(zlim, range.mid){
  
  
  colors.cool <- colorRampPalette(brewer.pal(11,"RdBu")[c(7:11)], bias=3)(range.mid[1]-zlim[1])
  colors.mid <- colorRampPalette(brewer.pal(11,"RdBu")[c(5:7)])(diff(range.mid))
  colors.warm <- colorRampPalette(rev(brewer.pal(11,"RdBu")[c(1:5)]), bias=3)(zlim[2]-range.mid[2])
  colors <- c(rev(colors.cool),rev(colors.mid), colors.warm)
  colors <- paste(colors,"CC",sep='')
  
  plot(1, type='n', xlab="", ylab="", ylim=zlim,xlim=c(0,legend.width), xaxs="i", yaxs="i", axes=FALSE, main='')
  
  quartz(file='./temp.png', width=legend.width/4, height=1, antialias=FALSE, bg="white", type='png', family="Gulim", pointsize=8, dpi=300)
  par(mai=c(0,0,0,0))
  plot(1, type='n', xlab="", ylab="", ylim=c(0,length(colors)),xlim=c(0,legend.width), xaxs="i", yaxs="i", axes=FALSE, main='')
  rect(col=colors,border=NA, xleft=0, xright=legend.width, ybottom=0:(length(colors)-1), ytop=1:length(colors), xpd=T)
  # rect(xleft=0, xright=1, ybottom=c(0,cumsum(VEPIIS.grow.GDD.retro.union.hist.matrix.mean)[1:999]), ytop=c(cumsum(VEPIIS.grow.GDD.retro.union.hist.matrix.mean),1), col=rev(GDD.colors), border=NA)
  dev.off()
  img <- readPNG('./temp.png')
  system("rm ./temp.png")
  rasterImage(img, 0, zlim[1], legend.width/4, zlim[2], interpolate=F)
  
  text(x=1.5*legend.width/4,y=zlim[1],labels=zlim[1],adj=c(0,0), xpd=T, cex=legend.cex)
  text(x=1.5*legend.width/4,y=range.mid[1],labels=range.mid[1],adj=c(0,0.5), xpd=T, cex=legend.cex)
  text(x=1.5*legend.width/4,y=range.mid[2],labels=range.mid[2],adj=c(0,0.5), xpd=T, cex=legend.cex)
  text(x=1.5*legend.width/4,y=zlim[2],labels=paste("> ",zlim[2],sep=''),adj=c(0,1), xpd=T, cex=legend.cex)
  
}

# Plot dimensions. All dimensions in inches.
rows <- 3
cols <- 3

fig.width <- 7.5
legend.width <- 0.5
edge.margin <- 0.1
between <- 0.1
study.area.ratio <- 0.9
title.height <- 0.25

plot.width <- (fig.width-((edge.margin*2) + (between*cols) + legend.width))/cols
plot.height <- plot.width*study.area.ratio

fig.height <- (plot.height*rows) + (edge.margin*2) + (between*0) + (title.height*rows)
fig.ratio <- fig.height/fig.width

title.cex <- 1.5
legend.cex <- 1
symbol.cex.factor <- 1

substrRight <- function(x, n){
  substr(x, nchar(x)-n+1, nchar(x))
}


pdf(file='./FIGURES/gdd_means_rice.pdf', width=fig.width, height=fig.height, bg="white", pointsize=8, version="1.7")
par(bg='white',fg='black',col.lab='black', col.main='black', col.axis='black', font=2, lend=1,ljoin=2)

par(mai=c(0,0,0,0), oma=c(0,0,0,0), lend=2, ljoin=1, xpd=F)
plot(1, type='n', xlab="", ylab="", xlim=c(0,fig.width),ylim=c(0,fig.height), xaxs="i", yaxs="i", axes=FALSE, main='')

text(y=edge.margin + (plot.height*3) + (between*0) + (title.height*(2 + 0.5)), x=edge.margin + (plot.width*(0 + 0.5)) + (between*0), labels=paste("Modern - 2 ","\u00B0","C", sep=''), adj=c(0.5,0.5), cex=title.cex)
text(y=edge.margin + (plot.height*3) + (between*0) + (title.height*(2 + 0.5)), x=edge.margin + (plot.width*(1 + 0.5)) + (between*1), labels=paste("Modern - 1.5 ","\u00B0","C", sep=''), adj=c(0.5,0.5), cex=title.cex)
text(y=edge.margin + (plot.height*3) + (between*0) + (title.height*(2 + 0.5)), x=edge.margin + (plot.width*(2 + 0.5)) + (between*2), labels=paste("Modern - 1 ","\u00B0","C", sep=''), adj=c(0.5,0.5), cex=title.cex)
# text(y=edge.margin + (plot.height*3) + (between*0) + (title.height*(2 + 0.5)), x=edge.margin + (plot.width*(3 + 0.0)) + (between*3) + (legend.width/2), labels="GDD", adj=c(0.5,0.5), cex=title.cex)

text(y=edge.margin + (plot.height*2) + (between*0) + (title.height*(1 + 0.5)), x=edge.margin + (plot.width*(0 + 0.5)) + (between*0), labels=paste("Modern - 0.5 ","\u00B0","C", sep=''), adj=c(0.5,0.5), cex=title.cex)
text(y=edge.margin + (plot.height*2) + (between*0) + (title.height*(1 + 0.5)), x=edge.margin + (plot.width*(1 + 0.5)) + (between*1), labels=paste("Modern (1961-1990)", sep=''), adj=c(0.5,0.5), cex=title.cex)
text(y=edge.margin + (plot.height*2) + (between*0) + (title.height*(1 + 0.5)), x=edge.margin + (plot.width*(2 + 0.5)) + (between*2) , labels=paste("Modern + 0.5 ","\u00B0","C", sep=''), adj=c(0.5,0.5), cex=title.cex)
# text(y=edge.margin + (plot.height*2) + (between*0) + (title.height*(1 + 0.5)), x=edge.margin + (plot.width*(3 + 0.0)) + (between*3) + (legend.width/2), labels="GDD", adj=c(0.5,0.5), cex=title.cex)

text(y=edge.margin + (plot.height*1) + (between*0) + (title.height*(0 + 0.5)), x=edge.margin + (plot.width*(0 + 0.5)) + (between*0), labels=paste("Modern + 1 ","\u00B0","C", sep=''), adj=c(0.5,0.5), cex=title.cex)
text(y=edge.margin + (plot.height*1) + (between*0) + (title.height*(0 + 0.5)), x=edge.margin + (plot.width*(1 + 0.5)) + (between*1), labels=paste("Modern + 1.5 ","\u00B0","C", sep=''), adj=c(0.5,0.5), cex=title.cex)
text(y=edge.margin + (plot.height*1) + (between*0) + (title.height*(0 + 0.5)), x=edge.margin + (plot.width*(2 + 0.5)) + (between*2), labels=paste("Modern + 2 ","\u00B0","C", sep=''), adj=c(0.5,0.5), cex=title.cex)
# text(y=edge.margin + (plot.height*1) + (between*0) + (title.height*(0 + 0.5)), x=edge.margin + (plot.width*(3 + 0.0)) + (between*3) + (legend.width/2), labels="GDD", adj=c(0.5,0.5), cex=title.cex)


par(mai=c(edge.margin + (plot.height*2) + (between*0) + (title.height*2), edge.margin + (plot.width*0) + (between*0) + (legend.width*0), edge.margin + (plot.height*0) + (between*0) + (title.height*1), edge.margin + (plot.width*2) + (between*3) + (legend.width*1)), oma=c(0,0,0,0), lend=2, ljoin=1, xpd=F, new=T)
plotter.map(rast=base10.predictions[['-2']], zlim=c(0,5000), range.mid=c(2500,2900))

par(mai=c(edge.margin + (plot.height*2) + (between*0) + (title.height*2), edge.margin + (plot.width*1) + (between*1) + (legend.width*0), edge.margin + (plot.height*0) + (between*0) + (title.height*1), edge.margin + (plot.width*1) + (between*2) + (legend.width*1)), oma=c(0,0,0,0), lend=2, ljoin=1, xpd=F, new=T)
plotter.map(rast=base10.predictions[['-1.5']], zlim=c(0,5000), range.mid=c(2500,2900))

par(mai=c(edge.margin + (plot.height*2) + (between*0) + (title.height*2), edge.margin + (plot.width*2) + (between*2) + (legend.width*0), edge.margin + (plot.height*0) + (between*0) + (title.height*1), edge.margin + (plot.width*0) + (between*1) + (legend.width*1)), oma=c(0,0,0,0), lend=2, ljoin=1, xpd=F, new=T)
plotter.map(rast=base10.predictions[['-1']], zlim=c(0,5000), range.mid=c(2500,2900))

par(mai=c(edge.margin + (plot.height*2) + (between*0) + (title.height*2), edge.margin + (plot.width*3) + (between*3) + (legend.width*0), edge.margin + (plot.height*0) + (between*0) + (title.height*1), edge.margin + (plot.width*0) + (between*0) + (legend.width*0)), oma=c(0,0,0,0), lend=2, ljoin=1, xpd=F, new=T)
plotter.legend(zlim=c(0,5000), range.mid=c(2500,2900))


par(mai=c(edge.margin + (plot.height*1) + (between*0) + (title.height*1), edge.margin + (plot.width*0) + (between*0) + (legend.width*0), edge.margin + (plot.height*1) + (between*0) + (title.height*2), edge.margin + (plot.width*2) + (between*3) + (legend.width*1)), oma=c(0,0,0,0), lend=2, ljoin=1, xpd=F, new=T)
plotter.map(rast=base10.predictions[['-0.5']], zlim=c(0,5000), range.mid=c(2500,2900))

par(mai=c(edge.margin + (plot.height*1) + (between*0) + (title.height*1), edge.margin + (plot.width*1) + (between*1) + (legend.width*0), edge.margin + (plot.height*1) + (between*0) + (title.height*2), edge.margin + (plot.width*1) + (between*2) + (legend.width*1)), oma=c(0,0,0,0), lend=2, ljoin=1, xpd=F, new=T)
plotter.map(rast=base10.predictions[['0']], zlim=c(0,5000), range.mid=c(2500,2900))

par(mai=c(edge.margin + (plot.height*1) + (between*0) + (title.height*1), edge.margin + (plot.width*2) + (between*2) + (legend.width*0), edge.margin + (plot.height*1) + (between*0) + (title.height*2), edge.margin + (plot.width*0) + (between*1) + (legend.width*1)), oma=c(0,0,0,0), lend=2, ljoin=1, xpd=F, new=T)
plotter.map(rast=base10.predictions[['0.5']], zlim=c(0,5000), range.mid=c(2500,2900))

par(mai=c(edge.margin + (plot.height*1) + (between*0) + (title.height*1), edge.margin + (plot.width*3) + (between*3) + (legend.width*0), edge.margin + (plot.height*1) + (between*0) + (title.height*2), edge.margin + (plot.width*0) + (between*0) + (legend.width*0)), oma=c(0,0,0,0), lend=2, ljoin=1, xpd=F, new=T)
plotter.legend(zlim=c(0,5000), range.mid=c(2500,2900))


par(mai=c(edge.margin + (plot.height*0) + (between*0) + (title.height*0), edge.margin + (plot.width*0) + (between*0) + (legend.width*0), edge.margin + (plot.height*2) + (between*0) + (title.height*3), edge.margin + (plot.width*2) + (between*3) + (legend.width*1)), oma=c(0,0,0,0), lend=2, ljoin=1, xpd=F, new=T)
plotter.map(rast=base10.predictions[['1']], zlim=c(0,5000), range.mid=c(2500,2900))

par(mai=c(edge.margin + (plot.height*0) + (between*0) + (title.height*0), edge.margin + (plot.width*1) + (between*1) + (legend.width*0), edge.margin + (plot.height*2) + (between*0) + (title.height*3), edge.margin + (plot.width*1) + (between*2) + (legend.width*1)), oma=c(0,0,0,0), lend=2, ljoin=1, xpd=F, new=T)
plotter.map(rast=base10.predictions[['1.5']], zlim=c(0,5000), range.mid=c(2500,2900))

par(mai=c(edge.margin + (plot.height*0) + (between*0) + (title.height*0), edge.margin + (plot.width*2) + (between*2) + (legend.width*0), edge.margin + (plot.height*2) + (between*0) + (title.height*3), edge.margin + (plot.width*0) + (between*1) + (legend.width*1)), oma=c(0,0,0,0), lend=2, ljoin=1, xpd=F, new=T)
plotter.map(rast=base10.predictions[['2']], zlim=c(0,5000), range.mid=c(2500,2900))

par(mai=c(edge.margin + (plot.height*0) + (between*0) + (title.height*0), edge.margin + (plot.width*3) + (between*3) + (legend.width*0), edge.margin + (plot.height*2) + (between*0) + (title.height*3), edge.margin + (plot.width*0) + (between*0) + (legend.width*0)), oma=c(0,0,0,0), lend=2, ljoin=1, xpd=F, new=T)
plotter.legend(zlim=c(0,5000), range.mid=c(2500,2900))


dev.off()

system("gs -sDEVICE=pdfwrite -dNOPAUSE -dQUIET -dBATCH -dCompatibilityLevel=1.9 -dEmbedAllFonts=true -sOutputFile=./FIGURES/gdd_means_rice_final.pdf ./FIGURES/gdd_means_rice.pdf")
system("rm ./FIGURES/gdd_means_rice.pdf")
system("mv ./FIGURES/gdd_means_rice_final.pdf ./FIGURES/gdd_means_rice.pdf")
system("gs -sDEVICE=eps2write -dNOPAUSE -dQUIET -dBATCH  -sOutputFile=./FIGURES/gdd_means_rice.eps ./FIGURES/gdd_means_rice.pdf")


pdf(file='./FIGURES/gdd_means_broomcorn.pdf', width=fig.width, height=fig.height, bg="white", pointsize=8, version="1.7")
par(bg='white',fg='black',col.lab='black', col.main='black', col.axis='black', font=2, lend=1,ljoin=2)

par(mai=c(0,0,0,0), oma=c(0,0,0,0), lend=2, ljoin=1, xpd=F)
plot(1, type='n', xlab="", ylab="", xlim=c(0,fig.width),ylim=c(0,fig.height), xaxs="i", yaxs="i", axes=FALSE, main='')

text(y=edge.margin + (plot.height*3) + (between*0) + (title.height*(2 + 0.5)), x=edge.margin + (plot.width*(0 + 0.5)) + (between*0), labels=paste("Modern - 2 ","\u00B0","C", sep=''), adj=c(0.5,0.5), cex=title.cex)
text(y=edge.margin + (plot.height*3) + (between*0) + (title.height*(2 + 0.5)), x=edge.margin + (plot.width*(1 + 0.5)) + (between*1), labels=paste("Modern - 1.5 ","\u00B0","C", sep=''), adj=c(0.5,0.5), cex=title.cex)
text(y=edge.margin + (plot.height*3) + (between*0) + (title.height*(2 + 0.5)), x=edge.margin + (plot.width*(2 + 0.5)) + (between*2), labels=paste("Modern - 1 ","\u00B0","C", sep=''), adj=c(0.5,0.5), cex=title.cex)
# text(y=edge.margin + (plot.height*3) + (between*0) + (title.height*(2 + 0.5)), x=edge.margin + (plot.width*(3 + 0.0)) + (between*3) + (legend.width/2), labels="GDD", adj=c(0.5,0.5), cex=title.cex)

text(y=edge.margin + (plot.height*2) + (between*0) + (title.height*(1 + 0.5)), x=edge.margin + (plot.width*(0 + 0.5)) + (between*0), labels=paste("Modern - 0.5 ","\u00B0","C", sep=''), adj=c(0.5,0.5), cex=title.cex)
text(y=edge.margin + (plot.height*2) + (between*0) + (title.height*(1 + 0.5)), x=edge.margin + (plot.width*(1 + 0.5)) + (between*1), labels=paste("Modern (1961-1990)", sep=''), adj=c(0.5,0.5), cex=title.cex)
text(y=edge.margin + (plot.height*2) + (between*0) + (title.height*(1 + 0.5)), x=edge.margin + (plot.width*(2 + 0.5)) + (between*2) , labels=paste("Modern + 0.5 ","\u00B0","C", sep=''), adj=c(0.5,0.5), cex=title.cex)
# text(y=edge.margin + (plot.height*2) + (between*0) + (title.height*(1 + 0.5)), x=edge.margin + (plot.width*(3 + 0.0)) + (between*3) + (legend.width/2), labels="GDD", adj=c(0.5,0.5), cex=title.cex)

text(y=edge.margin + (plot.height*1) + (between*0) + (title.height*(0 + 0.5)), x=edge.margin + (plot.width*(0 + 0.5)) + (between*0), labels=paste("Modern + 1 ","\u00B0","C", sep=''), adj=c(0.5,0.5), cex=title.cex)
text(y=edge.margin + (plot.height*1) + (between*0) + (title.height*(0 + 0.5)), x=edge.margin + (plot.width*(1 + 0.5)) + (between*1), labels=paste("Modern + 1.5 ","\u00B0","C", sep=''), adj=c(0.5,0.5), cex=title.cex)
text(y=edge.margin + (plot.height*1) + (between*0) + (title.height*(0 + 0.5)), x=edge.margin + (plot.width*(2 + 0.5)) + (between*2), labels=paste("Modern + 2 ","\u00B0","C", sep=''), adj=c(0.5,0.5), cex=title.cex)
# text(y=edge.margin + (plot.height*1) + (between*0) + (title.height*(0 + 0.5)), x=edge.margin + (plot.width*(3 + 0.0)) + (between*3) + (legend.width/2), labels="GDD", adj=c(0.5,0.5), cex=title.cex)


par(mai=c(edge.margin + (plot.height*2) + (between*0) + (title.height*2), edge.margin + (plot.width*0) + (between*0) + (legend.width*0), edge.margin + (plot.height*0) + (between*0) + (title.height*1), edge.margin + (plot.width*2) + (between*3) + (legend.width*1)), oma=c(0,0,0,0), lend=2, ljoin=1, xpd=F, new=T)
plotter.map(rast=base10.predictions[['-2']], zlim=c(0,5000), range.mid=c(826,1035))

par(mai=c(edge.margin + (plot.height*2) + (between*0) + (title.height*2), edge.margin + (plot.width*1) + (between*1) + (legend.width*0), edge.margin + (plot.height*0) + (between*0) + (title.height*1), edge.margin + (plot.width*1) + (between*2) + (legend.width*1)), oma=c(0,0,0,0), lend=2, ljoin=1, xpd=F, new=T)
plotter.map(rast=base10.predictions[['-1.5']], zlim=c(0,5000), range.mid=c(826,1035))

par(mai=c(edge.margin + (plot.height*2) + (between*0) + (title.height*2), edge.margin + (plot.width*2) + (between*2) + (legend.width*0), edge.margin + (plot.height*0) + (between*0) + (title.height*1), edge.margin + (plot.width*0) + (between*1) + (legend.width*1)), oma=c(0,0,0,0), lend=2, ljoin=1, xpd=F, new=T)
plotter.map(rast=base10.predictions[['-1']], zlim=c(0,5000), range.mid=c(826,1035))

par(mai=c(edge.margin + (plot.height*2) + (between*0) + (title.height*2), edge.margin + (plot.width*3) + (between*3) + (legend.width*0), edge.margin + (plot.height*0) + (between*0) + (title.height*1), edge.margin + (plot.width*0) + (between*0) + (legend.width*0)), oma=c(0,0,0,0), lend=2, ljoin=1, xpd=F, new=T)
plotter.legend(zlim=c(0,5000), range.mid=c(826,1035))


par(mai=c(edge.margin + (plot.height*1) + (between*0) + (title.height*1), edge.margin + (plot.width*0) + (between*0) + (legend.width*0), edge.margin + (plot.height*1) + (between*0) + (title.height*2), edge.margin + (plot.width*2) + (between*3) + (legend.width*1)), oma=c(0,0,0,0), lend=2, ljoin=1, xpd=F, new=T)
plotter.map(rast=base10.predictions[['-0.5']], zlim=c(0,5000), range.mid=c(826,1035))

par(mai=c(edge.margin + (plot.height*1) + (between*0) + (title.height*1), edge.margin + (plot.width*1) + (between*1) + (legend.width*0), edge.margin + (plot.height*1) + (between*0) + (title.height*2), edge.margin + (plot.width*1) + (between*2) + (legend.width*1)), oma=c(0,0,0,0), lend=2, ljoin=1, xpd=F, new=T)
plotter.map(rast=base10.predictions[['0']], zlim=c(0,5000), range.mid=c(826,1035))

par(mai=c(edge.margin + (plot.height*1) + (between*0) + (title.height*1), edge.margin + (plot.width*2) + (between*2) + (legend.width*0), edge.margin + (plot.height*1) + (between*0) + (title.height*2), edge.margin + (plot.width*0) + (between*1) + (legend.width*1)), oma=c(0,0,0,0), lend=2, ljoin=1, xpd=F, new=T)
plotter.map(rast=base10.predictions[['0.5']], zlim=c(0,5000), range.mid=c(826,1035))

par(mai=c(edge.margin + (plot.height*1) + (between*0) + (title.height*1), edge.margin + (plot.width*3) + (between*3) + (legend.width*0), edge.margin + (plot.height*1) + (between*0) + (title.height*2), edge.margin + (plot.width*0) + (between*0) + (legend.width*0)), oma=c(0,0,0,0), lend=2, ljoin=1, xpd=F, new=T)
plotter.legend(zlim=c(0,5000), range.mid=c(826,1035))


par(mai=c(edge.margin + (plot.height*0) + (between*0) + (title.height*0), edge.margin + (plot.width*0) + (between*0) + (legend.width*0), edge.margin + (plot.height*2) + (between*0) + (title.height*3), edge.margin + (plot.width*2) + (between*3) + (legend.width*1)), oma=c(0,0,0,0), lend=2, ljoin=1, xpd=F, new=T)
plotter.map(rast=base10.predictions[['1']], zlim=c(0,5000), range.mid=c(826,1035))

par(mai=c(edge.margin + (plot.height*0) + (between*0) + (title.height*0), edge.margin + (plot.width*1) + (between*1) + (legend.width*0), edge.margin + (plot.height*2) + (between*0) + (title.height*3), edge.margin + (plot.width*1) + (between*2) + (legend.width*1)), oma=c(0,0,0,0), lend=2, ljoin=1, xpd=F, new=T)
plotter.map(rast=base10.predictions[['1.5']], zlim=c(0,5000), range.mid=c(826,1035))

par(mai=c(edge.margin + (plot.height*0) + (between*0) + (title.height*0), edge.margin + (plot.width*2) + (between*2) + (legend.width*0), edge.margin + (plot.height*2) + (between*0) + (title.height*3), edge.margin + (plot.width*0) + (between*1) + (legend.width*1)), oma=c(0,0,0,0), lend=2, ljoin=1, xpd=F, new=T)
plotter.map(rast=base10.predictions[['2']], zlim=c(0,5000), range.mid=c(826,1035))

par(mai=c(edge.margin + (plot.height*0) + (between*0) + (title.height*0), edge.margin + (plot.width*3) + (between*3) + (legend.width*0), edge.margin + (plot.height*2) + (between*0) + (title.height*3), edge.margin + (plot.width*0) + (between*0) + (legend.width*0)), oma=c(0,0,0,0), lend=2, ljoin=1, xpd=F, new=T)
plotter.legend(zlim=c(0,5000), range.mid=c(826,1035))


dev.off()

system("gs -sDEVICE=pdfwrite -dNOPAUSE -dQUIET -dBATCH -dCompatibilityLevel=1.9 -dEmbedAllFonts=true -sOutputFile=./FIGURES/gdd_means_broomcorn_final.pdf ./FIGURES/gdd_means_broomcorn.pdf")
system("rm ./FIGURES/gdd_means_broomcorn.pdf")
system("mv ./FIGURES/gdd_means_broomcorn_final.pdf ./FIGURES/gdd_means_broomcorn.pdf")
system("gs -sDEVICE=eps2write -dNOPAUSE -dQUIET -dBATCH  -sOutputFile=./FIGURES/gdd_means_broomcorn.eps ./FIGURES/gdd_means_broomcorn.pdf")


pdf(file='./FIGURES/gdd_means_foxtail.pdf', width=fig.width, height=fig.height, bg="white", pointsize=8, version="1.7")
par(bg='white',fg='black',col.lab='black', col.main='black', col.axis='black', font=2, lend=1,ljoin=2)

par(mai=c(0,0,0,0), oma=c(0,0,0,0), lend=2, ljoin=1, xpd=F)
plot(1, type='n', xlab="", ylab="", xlim=c(0,fig.width),ylim=c(0,fig.height), xaxs="i", yaxs="i", axes=FALSE, main='')

text(y=edge.margin + (plot.height*3) + (between*0) + (title.height*(2 + 0.5)), x=edge.margin + (plot.width*(0 + 0.5)) + (between*0), labels=paste("Modern - 2 ","\u00B0","C", sep=''), adj=c(0.5,0.5), cex=title.cex)
text(y=edge.margin + (plot.height*3) + (between*0) + (title.height*(2 + 0.5)), x=edge.margin + (plot.width*(1 + 0.5)) + (between*1), labels=paste("Modern - 1.5 ","\u00B0","C", sep=''), adj=c(0.5,0.5), cex=title.cex)
text(y=edge.margin + (plot.height*3) + (between*0) + (title.height*(2 + 0.5)), x=edge.margin + (plot.width*(2 + 0.5)) + (between*2), labels=paste("Modern - 1 ","\u00B0","C", sep=''), adj=c(0.5,0.5), cex=title.cex)
# text(y=edge.margin + (plot.height*3) + (between*0) + (title.height*(2 + 0.5)), x=edge.margin + (plot.width*(3 + 0.0)) + (between*3) + (legend.width/2), labels="GDD", adj=c(0.5,0.5), cex=title.cex)

text(y=edge.margin + (plot.height*2) + (between*0) + (title.height*(1 + 0.5)), x=edge.margin + (plot.width*(0 + 0.5)) + (between*0), labels=paste("Modern - 0.5 ","\u00B0","C", sep=''), adj=c(0.5,0.5), cex=title.cex)
text(y=edge.margin + (plot.height*2) + (between*0) + (title.height*(1 + 0.5)), x=edge.margin + (plot.width*(1 + 0.5)) + (between*1), labels=paste("Modern (1961-1990)", sep=''), adj=c(0.5,0.5), cex=title.cex)
text(y=edge.margin + (plot.height*2) + (between*0) + (title.height*(1 + 0.5)), x=edge.margin + (plot.width*(2 + 0.5)) + (between*2) , labels=paste("Modern + 0.5 ","\u00B0","C", sep=''), adj=c(0.5,0.5), cex=title.cex)
# text(y=edge.margin + (plot.height*2) + (between*0) + (title.height*(1 + 0.5)), x=edge.margin + (plot.width*(3 + 0.0)) + (between*3) + (legend.width/2), labels="GDD", adj=c(0.5,0.5), cex=title.cex)

text(y=edge.margin + (plot.height*1) + (between*0) + (title.height*(0 + 0.5)), x=edge.margin + (plot.width*(0 + 0.5)) + (between*0), labels=paste("Modern + 1 ","\u00B0","C", sep=''), adj=c(0.5,0.5), cex=title.cex)
text(y=edge.margin + (plot.height*1) + (between*0) + (title.height*(0 + 0.5)), x=edge.margin + (plot.width*(1 + 0.5)) + (between*1), labels=paste("Modern + 1.5 ","\u00B0","C", sep=''), adj=c(0.5,0.5), cex=title.cex)
text(y=edge.margin + (plot.height*1) + (between*0) + (title.height*(0 + 0.5)), x=edge.margin + (plot.width*(2 + 0.5)) + (between*2), labels=paste("Modern + 2 ","\u00B0","C", sep=''), adj=c(0.5,0.5), cex=title.cex)
# text(y=edge.margin + (plot.height*1) + (between*0) + (title.height*(0 + 0.5)), x=edge.margin + (plot.width*(3 + 0.0)) + (between*3) + (legend.width/2), labels="GDD", adj=c(0.5,0.5), cex=title.cex)


par(mai=c(edge.margin + (plot.height*2) + (between*0) + (title.height*2), edge.margin + (plot.width*0) + (between*0) + (legend.width*0), edge.margin + (plot.height*0) + (between*0) + (title.height*1), edge.margin + (plot.width*2) + (between*3) + (legend.width*1)), oma=c(0,0,0,0), lend=2, ljoin=1, xpd=F, new=T)
plotter.map(rast=base0.predictions[['-2']], zlim=c(3000,6000), range.mid=c(4000,4500))

par(mai=c(edge.margin + (plot.height*2) + (between*0) + (title.height*2), edge.margin + (plot.width*1) + (between*1) + (legend.width*0), edge.margin + (plot.height*0) + (between*0) + (title.height*1), edge.margin + (plot.width*1) + (between*2) + (legend.width*1)), oma=c(0,0,0,0), lend=2, ljoin=1, xpd=F, new=T)
plotter.map(rast=base0.predictions[['-1.5']], zlim=c(3000,6000), range.mid=c(4000,4500))

par(mai=c(edge.margin + (plot.height*2) + (between*0) + (title.height*2), edge.margin + (plot.width*2) + (between*2) + (legend.width*0), edge.margin + (plot.height*0) + (between*0) + (title.height*1), edge.margin + (plot.width*0) + (between*1) + (legend.width*1)), oma=c(0,0,0,0), lend=2, ljoin=1, xpd=F, new=T)
plotter.map(rast=base0.predictions[['-1']], zlim=c(3000,6000), range.mid=c(4000,4500))

par(mai=c(edge.margin + (plot.height*2) + (between*0) + (title.height*2), edge.margin + (plot.width*3) + (between*3) + (legend.width*0), edge.margin + (plot.height*0) + (between*0) + (title.height*1), edge.margin + (plot.width*0) + (between*0) + (legend.width*0)), oma=c(0,0,0,0), lend=2, ljoin=1, xpd=F, new=T)
plotter.legend(zlim=c(3000,6000), range.mid=c(4000,4500))


par(mai=c(edge.margin + (plot.height*1) + (between*0) + (title.height*1), edge.margin + (plot.width*0) + (between*0) + (legend.width*0), edge.margin + (plot.height*1) + (between*0) + (title.height*2), edge.margin + (plot.width*2) + (between*3) + (legend.width*1)), oma=c(0,0,0,0), lend=2, ljoin=1, xpd=F, new=T)
plotter.map(rast=base0.predictions[['-0.5']], zlim=c(3000,6000), range.mid=c(4000,4500))

par(mai=c(edge.margin + (plot.height*1) + (between*0) + (title.height*1), edge.margin + (plot.width*1) + (between*1) + (legend.width*0), edge.margin + (plot.height*1) + (between*0) + (title.height*2), edge.margin + (plot.width*1) + (between*2) + (legend.width*1)), oma=c(0,0,0,0), lend=2, ljoin=1, xpd=F, new=T)
plotter.map(rast=base0.predictions[['0']], zlim=c(3000,6000), range.mid=c(4000,4500))

par(mai=c(edge.margin + (plot.height*1) + (between*0) + (title.height*1), edge.margin + (plot.width*2) + (between*2) + (legend.width*0), edge.margin + (plot.height*1) + (between*0) + (title.height*2), edge.margin + (plot.width*0) + (between*1) + (legend.width*1)), oma=c(0,0,0,0), lend=2, ljoin=1, xpd=F, new=T)
plotter.map(rast=base0.predictions[['0.5']], zlim=c(3000,6000), range.mid=c(4000,4500))

par(mai=c(edge.margin + (plot.height*1) + (between*0) + (title.height*1), edge.margin + (plot.width*3) + (between*3) + (legend.width*0), edge.margin + (plot.height*1) + (between*0) + (title.height*2), edge.margin + (plot.width*0) + (between*0) + (legend.width*0)), oma=c(0,0,0,0), lend=2, ljoin=1, xpd=F, new=T)
plotter.legend(zlim=c(3000,6000), range.mid=c(4000,4500))


par(mai=c(edge.margin + (plot.height*0) + (between*0) + (title.height*0), edge.margin + (plot.width*0) + (between*0) + (legend.width*0), edge.margin + (plot.height*2) + (between*0) + (title.height*3), edge.margin + (plot.width*2) + (between*3) + (legend.width*1)), oma=c(0,0,0,0), lend=2, ljoin=1, xpd=F, new=T)
plotter.map(rast=base0.predictions[['1']], zlim=c(3000,6000), range.mid=c(4000,4500))

par(mai=c(edge.margin + (plot.height*0) + (between*0) + (title.height*0), edge.margin + (plot.width*1) + (between*1) + (legend.width*0), edge.margin + (plot.height*2) + (between*0) + (title.height*3), edge.margin + (plot.width*1) + (between*2) + (legend.width*1)), oma=c(0,0,0,0), lend=2, ljoin=1, xpd=F, new=T)
plotter.map(rast=base0.predictions[['1.5']], zlim=c(3000,6000), range.mid=c(4000,4500))

par(mai=c(edge.margin + (plot.height*0) + (between*0) + (title.height*0), edge.margin + (plot.width*2) + (between*2) + (legend.width*0), edge.margin + (plot.height*2) + (between*0) + (title.height*3), edge.margin + (plot.width*0) + (between*1) + (legend.width*1)), oma=c(0,0,0,0), lend=2, ljoin=1, xpd=F, new=T)
plotter.map(rast=base0.predictions[['2']], zlim=c(3000,6000), range.mid=c(4000,4500))

par(mai=c(edge.margin + (plot.height*0) + (between*0) + (title.height*0), edge.margin + (plot.width*3) + (between*3) + (legend.width*0), edge.margin + (plot.height*2) + (between*0) + (title.height*3), edge.margin + (plot.width*0) + (between*0) + (legend.width*0)), oma=c(0,0,0,0), lend=2, ljoin=1, xpd=F, new=T)
plotter.legend(zlim=c(3000,6000), range.mid=c(4000,4500))


dev.off()

system("gs -sDEVICE=pdfwrite -dNOPAUSE -dQUIET -dBATCH -dCompatibilityLevel=1.9 -dEmbedAllFonts=true -sOutputFile=./FIGURES/gdd_means_foxtail_final.pdf ./FIGURES/gdd_means_foxtail.pdf")
system("rm ./FIGURES/gdd_means_foxtail.pdf")
system("mv ./FIGURES/gdd_means_foxtail_final.pdf ./FIGURES/gdd_means_foxtail.pdf")
system("gs -sDEVICE=eps2write -dNOPAUSE -dQUIET -dBATCH  -sOutputFile=./FIGURES/gdd_means_foxtail.eps ./FIGURES/gdd_means_foxtail.pdf")


### Coefficient of Variation of GDD
# Here, we calculate the Coefficient of Variation for GDD as
# the GDD calculated +/- one SD for tmin and tmax. We take the
# mean of the deviations from the mean in each direction, then
# Divide that by the mean to come up with a measure of CV.
# These are kriged, then extrapolated in the Shandong region.
# GHCN.GDD.CV <- lapply(GHCN.data,function(station){
#   GDD.mean <- sum(calcGDD((station$tmin[,'MEAN']/10), (station$tmax[,'MEAN']/10), t.base=10))
#   GDDPlusSD <- sum(calcGDD(((station$tmin[,'MEAN']+station$tmin[,'SD'])/10), ((station$tmax[,'MEAN']+station$tmax[,'SD'])/10), t.base=10))
#   GDDMinusSD <- sum(calcGDD(((station$tmin[,'MEAN']-station$tmin[,'SD'])/10), ((station$tmax[,'MEAN']-station$tmax[,'SD'])/10), t.base=10))
#   
#   CV <- mean(abs(GDD.mean-GDDPlusSD),abs(GDD.mean-GDDMinusSD))/GDD.mean
#   return(CV)
# })
# 
# # Cokrige the CV estimate
# # Amplify the signal for better modeling.
# GHCN.GDD.CV.krige <- mKrig(coordinates(GHCN.stations),unlist(GHCN.GDD.CV)*1000000,
#                            Z=GHCN.stations$elevation,
#                            Covariance="Exponential", Distance="rdist.earth")
# 
# # Predict CV for the model
# ETOPO1.prediction <- predict.mKrig(GHCN.GDD.CV.krige,ETOPO1.rast.coords, Z=ETOPO1.rast.values)
# ETOPO1.prediction <- as.integer(ETOPO1.prediction)
# GHCN.GDD.CV.predictions <- setValues(ETOPO1.rast,ETOPO1.prediction)/1000000

# Write the raster
# writeRaster(GHCN.GDD.CV.predictions,"./OUTPUT/GDD_base10_CV.tif", datatype="FLT4S", options=c("COMPRESS=DEFLATE", "ZLEVEL=9", "INTERLEAVE=BAND"), overwrite=T, setStatistics=FALSE)
GHCN.GDD.CV.predictions <- raster("./OUTPUT/GDD_base10_CV.tif")


# Plot the map

# This is a plotting function to automate things, so we don't have to
# copy and paste code
substrRight <- function(x, n){
  substr(x, nchar(x)-n+1, nchar(x))
}

plotter.map <- function(rast, zlim){
  
  rast[rast<=zlim[1]] <- zlim[1]
  rast[rast>=zlim[2]] <- zlim[2]
  
  alphas <- substrRight(colorRampPalette(c("#000000","#0000FF"))(8),2)
  colors <- paste(rep('#659E32',7),alphas[1:7],sep='')
  
  color.breaks <- seq(from=zlim[1],to=zlim[2],by=(zlim[2]-zlim[1])/(length(colors)-1))
  
  plot(1, type='n', xlab="", ylab="", xlim=c(extent(rast)@xmin,extent(rast)@xmax),ylim=c(extent(rast)@ymin,extent(rast)@ymax), xaxs="i", yaxs="i", axes=FALSE, main='')
  
  quartz(file='./temp.png', width=plot.width, height=plot.height, antialias=FALSE, bg="white", type='png', family="Gulim", pointsize=8, dpi=300)
  par(mai=c(0,0,0,0))
  plot(1, type='n', xlab="", ylab="", xlim=c(xmin(rast),xmax(rast)), ylim=c(ymin(rast),ymax(rast)), xaxs="i", yaxs="i", axes=FALSE, main='')
  plot(ETOPO1.hill, col=grey(30:100/100), maxpixels=2000000, useRaster=T, legend=FALSE,  xlab="", ylab="", axes=FALSE, main='', add=T)
  plot(rast, breaks=color.breaks, col=colors, zlim=zlim, useRaster=T, legend=FALSE,  xlab="", ylab="", axes=FALSE, main='', add=T)
  dev.off()
  img <- readPNG('./temp.png')
  system("rm ./temp.png")
  
  rasterImage(img, xmin(rast), ymin(rast), xmax(rast), ymax(rast), interpolate=F)
  
  par(ljoin=0)
  contour(rast, levels=color.breaks, labels=color.breaks, drawlabels=T, method='flattest', add=T, lwd=0.5)
  
  #   contour(rast, levels=range.mid, drawlabels=F, method='flattest', cex=1.5, add=T)
  plot(oceanLines, add=T)
  
  plotter.sites("symbols")
#   points(ShandongSites$Long,ShandongSites$Lat,pch=ShandongSites$Symbol,cex=symbol.cex.factor*ShandongSites$Size, col="white", bg="black", lwd=0.5)
  
  inch <- (extent(rast)@xmax-extent(rast)@xmin)/(fig.width-par('mai')[2]-par('mai')[4])
  scalebar.new(d=100, cex=legend.cex*0.75, font=2, side='left',lab.side='left', height=0.025*inch, label="100 km", line.offset=c(0,0), xy=c(xmax(rast),ymin(rast)), lwd=1, lend=1, col='black', xpd=T)
  
}

# This is a plotting function to automate things, so we don't have to
# copy and paste code
plotter.legend <- function(zlim){
  
  alphas <- substrRight(colorRampPalette(c("#000000","#0000FF"))(8),2)
  colors <- paste(rep('#659E32',7),alphas[1:7],sep='')
  
  color.breaks <- seq(from=zlim[1],to=zlim[2],by=(zlim[2]-zlim[1])/(length(colors)-1))
  
  plot(1, type='n', xlab="", ylab="", ylim=c(0,length(colors)), xlim=c(0,legend.width), xaxs="i", yaxs="i", axes=FALSE, main='')
  #   
  #   plot(1, type='n', xlab="", ylab="", xlim=range(color.breaks),ylim=c(0,legend.height), xaxs="i", yaxs="i", axes=FALSE, main='')
  #   rect(col=colors,border='gray50',lwd=0.2, xleft=color.breaks[1:length(colors)], xright=color.breaks[2:(length(colors)+1)], ybottom=0.6, ytop=0.85, xpd=T)
  #   segments(x0=seq(0.1,0.9,0.1),x1=seq(0.1,0.9,0.1),y0=0.6, y1=0.85, lend=1)
  #   breaks <- seq(from=range(color.breaks)[1], to=range(color.breaks)[2], length.out=6)
  #   text(x=breaks[1], y=0.45, labels=breaks[1], cex=1.6, adj=c(0,0.5), xpd=T)  
  #   text(x=breaks[2:5], y=0.45, labels=breaks[2:5], cex=1.6, adj=c(0.5,0.5), xpd=T)
  #   text(x=breaks[6], y=0.45, labels=breaks[6], cex=1.6, adj=c(1,0.5), xpd=T)
  #   text(x=((range(color.breaks)[2]-range(color.breaks)[1])/2)+range(color.breaks)[1], y=0.1, labels=expression("Probability of being in the growing niche"), font=2, cex=2, adj=c(0.5,0), xpd=T)  
  #   
  
  
  #   quartz(file='./temp.png', width=1.5, height=1, antialias=FALSE, bg="white", type='png', family="Gulim", pointsize=8, dpi=300)
  #   par(mai=c(0,0,0,0))
  #   plot(1, type='n', xlab="", ylab="", ylim=c(0,length(colors)),xlim=c(0,legend.width), xaxs="i", yaxs="i", axes=FALSE, main='')
  #   rect(col=colors,border=NA, xleft=0, xright=legend.width, ybottom=0:(length(colors)-1), ytop=1:length(colors), xpd=T)
  #   # rect(xleft=0, xright=1, ybottom=c(0,cumsum(VEPIIS.grow.GDD.retro.union.hist.matrix.mean)[1:999]), ytop=c(cumsum(VEPIIS.grow.GDD.retro.union.hist.matrix.mean),1), col=rev(GDD.colors), border=NA)
  #   dev.off()
  #   img <- readPNG('./temp.png')
  #   system("rm ./temp.png")
  #   rasterImage(img, 0, zlim[1], 0.25, zlim[2], interpolate=F)
  #   
  rect(col=colors, border='gray50', xleft=0, xright=legend.width/4, ybottom=0:(length(colors)-1), ytop=1:length(colors), xpd=T)
  segments(x0=0,x1=legend.width/4,y0=1:(length(colors)-1), y1=1:(length(colors)-1), lend=1, lwd=0.5)
  
  text(x=1.5*legend.width/4,y=0,labels=paste("< ",color.breaks[2],sep=''),adj=c(0,0), xpd=T, cex=legend.cex)
  text(x=1.5*legend.width/4,y=1:(length(colors)-1),labels=color.breaks[2:length(color.breaks)], adj=c(0,0.5), xpd=T, cex=legend.cex)
  #   text(x=0.375,y=range.mid[1],labels=range.mid[1],adj=c(0,0.5), xpd=T, cex=3)
  #   text(x=0.375,y=range.mid[2],labels=range.mid[2],adj=c(0,0.5), xpd=T, cex=3)
  text(x=1.5*legend.width/4,y=length(colors),labels=paste("> ",zlim[2],sep=''),adj=c(0,1), xpd=T, cex=legend.cex)
  
}


rows <- 1
cols <- 1

# fig.width <- 7.5/3
# legend.width <- 0.5
# edge.margin <- 0.1
# between <- 0.1
# study.area.ratio <- 0.9
title.height <- 0


# plot.width <- (fig.width-((edge.margin*2) + (between*cols) + legend.width))/cols
# plot.height <- plot.width*study.area.ratio

fig.width <- plot.width*cols + ((edge.margin*2) + (between*cols) + legend.width)
fig.height <- (plot.height*rows) + (edge.margin*2) + (between*0) + (title.height*rows)
fig.ratio <- fig.height/fig.width

# title.cex <- 1.5
# legend.cex <- 1
# symbol.cex.factor <- 1


pdf(file='./FIGURES/gdd_cv.pdf', width=fig.width, height=fig.height, bg="white", pointsize=8, version="1.7")
par(bg='white',fg='black',col.lab='black', col.main='black', col.axis='black', font=2, lend=1,ljoin=2)

par(mai=c(0,0,0,0), oma=c(0,0,0,0), lend=2, ljoin=1, xpd=F)
plot(1, type='n', xlab="", ylab="", xlim=c(0,fig.width),ylim=c(0,fig.height), xaxs="i", yaxs="i", axes=FALSE, main='')

par(mai=c(edge.margin + (plot.height*0) + (between*0) + (title.height*0), edge.margin + (plot.width*0) + (between*0) + (legend.width*0), edge.margin + (plot.height*0) + (between*0) + (title.height*1), edge.margin + (plot.width*0) + (between*1) + (legend.width*1)), oma=c(0,0,0,0), lend=2, ljoin=1, xpd=F, new=T)
plotter.map(rast=GHCN.GDD.CV.predictions, zlim=c(0.28,0.4))

par(mai=c(edge.margin + (plot.height*0) + (between*0) + (title.height*0), edge.margin + (plot.width*1) + (between*1) + (legend.width*0), edge.margin + (plot.height*0) + (between*0) + (title.height*1), edge.margin + (plot.width*0) + (between*0) + (legend.width*0)), oma=c(0,0,0,0), lend=2, ljoin=1, xpd=F, new=T)
plotter.legend(zlim=c(0.28,0.4))


dev.off()

system("gs -sDEVICE=pdfwrite -dNOPAUSE -dQUIET -dBATCH -dCompatibilityLevel=1.9 -dEmbedAllFonts=true -sOutputFile=./FIGURES/gdd_cv_final.pdf ./FIGURES/gdd_cv.pdf")
system("rm ./FIGURES/gdd_cv.pdf")
system("mv ./FIGURES/gdd_cv_final.pdf ./FIGURES/gdd_cv.pdf")
system("gs -sDEVICE=eps2write -dNOPAUSE -dQUIET -dBATCH  -sOutputFile=./FIGURES/gdd_cv.eps ./FIGURES/gdd_cv.pdf")


### An overview map with inset
states <- readOGR("/Volumes/DATA/NATURAL_EARTH/ne_10m_admin_1_states_provinces_lines","ne_10m_admin_1_states_provinces_lines")
states <- raster::crop(states,spTransform(GHCN.poly, CRS(projection(states))))

asiaBound <- polygonFromExtent(extent(65,150,5,55), proj4string="+proj=longlat +datum=WGS84")
countries <- readOGR("/Volumes/DATA/NATURAL_EARTH/ne_10m_admin_0_countries","ne_10m_admin_0_countries")
countries <- as(countries, "SpatialLines")
countries <- raster::crop(countries,spTransform(asiaBound, CRS(projection(countries))))
countries <- spTransform(countries,CRS("+init=epsg:2333"))

right.buffer <- 1
fig.width <- plot.width*cols + ((edge.margin*2))+right.buffer
fig.height <- (plot.height*rows) + (edge.margin*2) + (between*0)
fig.ratio <- fig.height/fig.width


pdf(file='./FIGURES/overview.pdf', width=fig.width, height=fig.height, bg="white", pointsize=8, version="1.7")
par(bg='white',fg='black',col.lab='black', col.main='black', col.axis='black', font=2, lend=1,ljoin=2)

rast <- ETOPO1.hill

par(mai=c(0,0,0,0), oma=c(0,0,0,0), lend=2, ljoin=1, xpd=F)
plot(1, type='n', xlab="", ylab="", xlim=c(0,fig.width),ylim=c(0,fig.height), xaxs="i", yaxs="i", axes=FALSE, main='')

par(mai=c(edge.margin*1.5 + (plot.height*0) + (between*0) + (title.height*0), edge.margin*1.5 + (plot.width*0) + (between*0) + (legend.width*0), edge.margin*1.5 + (plot.height*0) + (between*0) + (title.height*1), edge.margin + (plot.width*0) + right.buffer), oma=c(0,0,0,0), lend=2, ljoin=1, xpd=F, new=T)
plot(1, type='n', xlab="", ylab="", xlim=c(extent(rast)@xmin,extent(rast)@xmax),ylim=c(extent(rast)@ymin,extent(rast)@ymax), xaxs="i", yaxs="i", axes=FALSE, main='')
quartz(file='./temp.png', width=plot.width, height=plot.height, antialias=FALSE, bg="white", type='png', family="Gulim", pointsize=8, dpi=300)
par(mai=c(0,0,0,0))
plot(1, type='n', xlab="", ylab="", xlim=c(xmin(rast),xmax(rast)), ylim=c(ymin(rast),ymax(rast)), xaxs="i", yaxs="i", axes=FALSE, main='')
plot(ETOPO1.hill, col=grey(50:100/100), maxpixels=2000000, useRaster=T, legend=FALSE,  xlab="", ylab="", axes=FALSE, main='', add=T)
# plot(rast, breaks=color.breaks, col=colors, zlim=zlim, useRaster=T, legend=FALSE,  xlab="", ylab="", axes=FALSE, main='', add=T)
dev.off()
img <- readPNG('./temp.png')
system("rm ./temp.png")

rasterImage(img, xmin(rast), ymin(rast), xmax(rast), ymax(rast), interpolate=F)

par(ljoin=0)
plot(states, add=T, lwd=0.5)
plot(oceanLines, add=T)

plotter.sites("numbers")

par(xpd=T)
inch <- (extent(rast)@xmax-extent(rast)@xmin)/(fig.width-par('mai')[2]-par('mai')[4])
scalebar.new(d=100, cex=legend.cex*0.75, font=2, side='left',lab.side='left', height=0.025*inch, label="100 km", line.offset=c(0,-0.3), xy=c(xmax(rast),ymin(rast)), lwd=1, lend=1, col='black', xpd=T)

par(tcl=0.25, lend=1, mgp=c(0,0,0), las=1)
axis(1, at=c(114, 116, 118, 120), labels=paste(c(114, 116, 118, 120),"\u00B0", sep=''), lwd=0, lwd.ticks=1, xpd=T, padj=-0.5,cex.axis=0.6)
axis(2, at=c(33, 35, 37, 39), labels=paste(c(33, 35, 37, 39),"\u00B0", sep=''), lwd=0, lwd.ticks=1, xpd=T, hadj=1.1, cex.axis=0.6)
axis(3, at=c(112, 114, 116, 118, 120, 122, 124), labels=paste(c(112, 114, 116, 118, 120, 122, 124),"\u00B0", sep=''),  lwd=0, lwd.ticks=1, xpd=T, cex.axis=0.6)


par(mai=c(0.2,1.8,0.8,0.1), oma=c(0,0,0,0), lend=2, ljoin=1, xpd=F, new=T)
plot(1, type='n', xlab="", ylab="", xlim=c(extent(countries)@xmin,extent(countries)@xmax-1300000),ylim=c(extent(countries)@ymin,extent(countries)@ymax), xaxs="i", yaxs="i", axes=FALSE, main='')
plot(countries, lwd=0.5, add=T)
plot(spTransform(GHCN.poly, CRS(projection(countries))), border='gray50', col=NA, add=T)
segments(20611734,4511370,17194414,10711370, col='gray50', xpd=T, lend=1)
segments(20719133,3728872,17194414,554189.3, col='gray50', xpd=T, lend=1)
# box(lwd=0.5)
# plotter.legend(zlim=c(0.28,0.4))


dev.off()

system("gs -sDEVICE=pdfwrite -dNOPAUSE -dQUIET -dBATCH -dCompatibilityLevel=1.9 -dEmbedAllFonts=true -sOutputFile=./FIGURES/overview_final.pdf ./FIGURES/overview.pdf")
system("rm ./FIGURES/overview.pdf")
system("mv ./FIGURES/overview_final.pdf ./FIGURES/overview.pdf")
system("gs -sDEVICE=eps2write -dNOPAUSE -dQUIET -dBATCH  -sOutputFile=./FIGURES/overview.eps ./FIGURES/overview.pdf")


## Figure of Marcott 2013 data
dir.create("./marcott2013/", showWarnings = FALSE, recursive = TRUE)
download.file("http://www.sciencemag.org/content/suppl/2013/03/07/339.6124.1198.DC1/Marcott.SM.database.S1.xlsx","./marcott2013/Marcott.SM.database.S1.xlsx", mode="wb")
marcott2013 <- read.xls("./marcott2013/Marcott.SM.database.S1.xlsx", sheet="TEMPERATURE STACKS", skip=2)[,c("Age..yrs.BP..1","X90.30N...C.","X1σ.uncertainty...C..8")]
names(marcott2013) <- c("YearBP","Temperature","Uncertainty")
marcott2013 <- marcott2013[!is.na(marcott2013$Temperature),]
marcott2013$Year <- 1950-marcott2013$YearBP
marcott2013 <- marcott2013[marcott2013$Year>=-8000,]

mai <- c(0.75,0.75,0.25,0.25)
xlim <- c(-8000,2000)
ylim <- c(-2,2)
fig.width <- 6
fig.height <- fig.width*(1/1.61)
plot.ratio <- fig.height/fig.width

quartz(file='./FIGURES/marcott.pdf', width=fig.width, height=fig.height, antialias=FALSE, bg="white", type='pdf', family="Gulim", pointsize=8, dpi=600)
par(bg='white',fg='black',col.lab='black', col.main='black', col.axis='black', family='Helvetica Bold',lend=1,ljoin=0)
par(mai=mai)
plot(1, type='n', xlab="", ylab="",xaxs='i',yaxs='i', xlim=xlim, ylim=ylim, axes=FALSE, main='')

rect(xleft=-6000, ybottom=-2, xright=-5000, ytop=2, col="gray90", border=NA)
rect(xleft=-2600, ybottom=-2, xright=2000, ytop=2, col="gray90", border=NA)

polygon(col="salmon1",border=NA,x=as.numeric(c(c(head(marcott2013$Year,1),marcott2013$Year,tail(marcott2013$Year,1)),rev(c(head(marcott2013$Year,1),marcott2013$Year)))), y=c(0,(marcott2013$Temperature+marcott2013$Uncertainty),0,rev(marcott2013$Temperature-marcott2013$Uncertainty),0))
lines(y=marcott2013$Temperature, x=marcott2013$Year, col='black', lty=1, lwd=3, xpd=T)

axis(1, cex.axis=1.2, at=c(-8000,-6000,-4000,-2000,0,2000), labels=c(-8000,-6000,-4000,-2000,1,2000), lend=0)
axis(2, cex.axis=1.2, lend=0)
mtext("Temperature Anomaly (°C)", side=2, line=3, cex=1.4)
mtext("Calendar Year", side=1, line=3.5, cex=1.4)

dev.off()

system("gs -sDEVICE=pdfwrite -dNOPAUSE -dQUIET -dBATCH -dCompatibilityLevel=1.9 -dEmbedAllFonts=true -sOutputFile=./FIGURES/marcott_final.pdf ./FIGURES/marcott.pdf")
system("rm ./FIGURES/marcott.pdf")
system("mv ./FIGURES/marcott_final.pdf ./FIGURES/marcott.pdf")
system("gs -sDEVICE=eps2write -dNOPAUSE -dQUIET -dBATCH  -sOutputFile=./FIGURES/marcott.eps ./FIGURES/marcott.pdf")
